# Supplementary material for: Bimetal–Organic Framework-Loaded PVA/Chitosan Composite Hydrogel with Interfacial Antibacterial and Adhesive Hemostatic Features for Wound Dressings
Source: Polymers (Basel). 2023 Nov 9;15(22):4362. doi: 10.3390/polym15224362 (PMC10674882; doi:10.3390/polym15224362)
Supplement: Supplementary file 1 [file polymers-15-04362-s001.zip]

Archive with 1 entries (1 files):
- polymers-2666992-supplementary.pdf
